# Supplementary material for: Chicken intestinal organoids: a novel method to measure the mode of action of feed additives
Source: Front Immunol. 2024 May 21;15:1368545. doi: 10.3389/fimmu.2024.1368545 (PMC11148291; doi:10.3389/fimmu.2024.1368545)
Supplement: Supplementary file 1 [file Table_1.xlsx]

## Sheet: Sheet1
Uniprot ID	Peptide Sequence	KEGG ID	Protein Name	OA+EO 0.5 + STm vs FOM		OA+EO 0.25 vs FOM		OA+EO 0.25 + STm vs FOM		STm vs FOM		OA+EO 0.5 vs FOM
				FC	P value	FC	P value	FC	P value	FC	P value	FC	P value
P16234	ADESTRSYVILSFEN	5156	PDGFRA	-1.19973	0.02565	-1.37257	0.01521	-1.25161	0.00268
Q00534	AEIGEGAYGKVFKAR	1021	CDK6	-1.55	0.0198			-1.2816	0.04527
P22607	ANCTHDLYMIMRECW	2261	FGFR3	-1.61417	0.00405			-1.24771	0.01531	-1.26771	0.01628
P49841	ARNQAAASTPTNATA	2932	GSK3B	1.55127	0.03137			1.35135	0.03528
P19838	CDSGVETSFRKLSFT	4790	NFKB1	-1.30331	0.01367	-1.42418	0.00048	-1.33255	0.00466	-1.13898	0.01282
P07948	DDFYTATEGQYQQQP	4067	LYN	1.42648	0.00361	1.18053	0.01044	1.32252	0.00263
P35568	DDGYMPMTPGVAAAL	3667	IRS1	1.62607	0.00273	1.4475	0.00058	1.56991	4e-05	1.27657	0.03587
P24385	DEADLSCTPTDVRDV	595	CCND1	1.33933	0.00602	1.14328	0.03278	1.21527	0.00534
O15530	DEDCYGNYDNLLSQF	5170	PDPK1					1.23349	0.01903	1.37323	0.01374	1.26248	0.03696
P11362	DIHHIDYYKKTTNGR	2260	FGFR1	-1.43184	0.00579
P09619	DIMRDSNYISKGSTF	5159	PDGFRB	1.21046	0.03642			1.14745	0.00792
P35968	DIYKDPDYVRKGDAR	3791	KDR					1.19451	0.03234
Q05397	DRSNDKVYENVTGLV	5747	PTK2	1.30392	0.0201	1.17909	0.02129	1.47539	0.00936
P11274	DVVEKPFYVNMEYHH	613	BCR	-1.2543	0.03691
P07333	EACEGNNYIFIDPTQ	1436	CSF1R	1.33359	9e-05	1.10836	0.02245	1.34203	0.02332
P00533	EDSFVQRYSSDPTGN	1956	EGFR	1.50484	0.0017	1.24758	0.01483	1.33948	0.00635
P10721	EEINGNNYVYIDPTQ	3815	KIT	1.56748	0.00193	1.37267	0.00349	1.53603	0.00058			1.33144	0.01061
P49840	EIIKVLGTPTREQIR	2931	GSK3A			-1.69241	0.04563
P49840	EIIKVLGTPTREQIR	2931	GSK3A					-2.0142	0.00308
P49840	EIIKVLGTPTREQIR	2931	GSK3A	-2.06527	0.00375
P16220	EILSRRPSYRKILND	1385	CREB1					-1.55606	0.00471
P24941	EKIGEGTYGVVYKAR	1017	CDK2	-1.33692	0.04376			-1.52295	0.0027
P49023	ELDELMASLSDFKFM	5829	PXN	-1.63159	0.00734	-1.37539	0.01163
O15111	EMRDRLGTGGFGNVC	1147	CHUK			-1.15439	0.02753
P35568	EPKSPGEYINIDFGD	3667	IRS1					1.09292	0.01868
P16234	ERKEGSKYSDIQRSV	5156	PDGFRA	1.34567	0.00874			1.23136	0.01907
Q07889	ESAPAESSPSKITSA	6654	SOS1	1.83613	0.00321	1.70358	0.00139	2.19377	0.00229
P04049	FGYQRRASDDGKISD	5894	RAF1					-1.3689	0.0159	1.14553	0.03262
P17181	FKQSSRDSGNYSYDD	3454	IFNAR1					1.187	0.02209
Q13541	FLMECRNSPVAKTPP	1978	EIF4EBP1	-1.53595	0.03151	-1.36378	0.00155	-1.64052	0.00146	-1.21133	0.02423
P22455	FPLKRQVSLESNSSM	2264	FGFR4			-2.1453	0.02944	-2.56501	0.00759
P35968	FVEERSLSDVEEEDA	3791	KDR	1.48361	0.0014	1.24213	0.00101	1.4203	0.00851
P19838	FVQLRRKSDLETSEP	4790	NFKB1					-1.29978	0.02876			1.27227	0.04357
P31946	FYYEILNSPEKACSL	7529	YWHAB					1.24888	0.04591	1.25468	0.02187
Q13541	GGTVFGTTPGGTRII	1978	EIF4EBP1	1.2969	0.03949	1.22907	0.03432	1.34378	0.00236
P15336	GLFNELASPFENEFK	1386	ATF2	-1.82692	0.04853			-1.46665	0.02251
P28482	HDHTGFLTEYVATRW	5594	MAPK1	-1.33251	0.00948			-1.34664	0.049	1.24137	0.00487
Q8N122	HIHQVGGSPPTTSTS	57521	RPTOR	-1.28683	0.00588	-1.23833	0.00208	-1.387	0.00129	1.13049	0.0046	-1.23485	0.03837
Q15831	IEDDIIYTQDFTVPG	6794	STK11	1.32968	0.01652	1.5637	0.01303	1.28206	0.01529	1.16068	0.02654	1.22983	7e-05
P31749	KDGATMKTFCGTPEY	207	AKT1	-1.36702	1e-05			1.29897	0.00772
P08238	KEREKEISDDEAEEE	3326	HSP90AB1	1.41283	0.00179	1.27835	0.00808	1.39993	0.00103
Q13131	KIADFGLSNMMSDGE	5562	PRKAA1	-1.52534	0.00218			-1.50001	0.00096
O00459	KNETEDQYSMMDDEE	5296	PIK3R2					1.22886	0.01707			-1.23771	0.03208
Q15831	KPGNLLLTTNGTLKI	6794	STK11	-2.01348	0.01095			-1.9679	0.00174
P14625	KPIWQRPSKEVEEDE	7184	HSP90B1			1.75466	0.00162			1.1465	0.03343	1.24002	0.03559
O00329	KVNWLAHNVSKDNRQ	5293	PIK3CD	-1.38097	0.02155
P42338	KVNWMAHTVRKDYRS	5291	PIK3CB	-1.52262	0.01084
P17252	LDGVTTRTFCGTPDY	5578	PRKCA	-1.29259	0.04211
P00533	LGADEKEYHAEGGKV	1956	EGFR	1.14112	0.0337	1.1196	0.02493
Q02750	LIDSMANSFVGTRSY	5604	MAP2K1	-1.3082	0.01398			-1.31817	0.03834			-1.22581	0.03334
P27986	LKKQAAEYREIDKRM	5295	PIK3R1	-1.33468	0.03197
P49746	LVGDVCDTNQDSDGD	7059	THBS3					-1.6215	0.03276
P48736	LWHFRYESIKHPKAY	5294	PIK3CG					1.46783	0.0212
P54646	MPPLIADSPKARCPL	5563	PRKAA2	-2.12847	0.00201			-1.32387	0.01773	-1.40974	0.02535
P23443	NQVFLGFTYVAPSVL	6198	RPS6KB1	1.12537	0.01974
Q9Y2I7	PARNRSASITNLSLD	200576	PIKFYVE							-1.39418	0.00801
P08138	PEGEKLHSDSGISVD	4804	NGFR	1.54545	0.00155	1.39548	0.00705	1.50789	0.00053	1.36719	0.01807
P24864	PFPTGVLTPPQSSKK	898	CCNE1	-1.45529	0.00982	-1.31613	0.00358	-1.31477	0.00484
P36888	PLDNEYIYVDFREYE	2322	FLT3	-1.42736	0.01899	-1.2986	0.00914	-1.44437	0.03431	-1.19259	0.04203
P21802	PLEQYSPSYPDTRSS	2263	FGFR2	1.34798	0.03227			1.31571	0.0014	1.24987	0.03173
P49841	PNVSYICSRYYRAPE	2932	GSK3B			-1.40583	0.00539	-1.2603	0.01239	1.18298	0.00255
Q13541	PPGDYSTTPGGTVFG	1978	EIF4EBP1	1.32843	0.00447	1.22948	0.00095	1.29427	0.00315	1.13291	0.0401
P04629	QALVKTPPIYLDILG	4914	NTRK1	-1.58155	0.012			-1.61345	0.00036
P23458	QICKGMDYLGSRQYV	3716	JAK1	-2.02274	0.00493	-1.40012	0.04689	-1.60309	0.01747	-1.39731	0.04168
O60674	QICKGMEYLGTKRYV	3717	JAK2	-1.49821	0.01015
Q14738	QLNKIKYSGGPQIVK	5528	PPP2R5D	-1.49603	0.00087			-1.23018	0.01395
Q07889	QPTSKVYSPRYSVPD	6654	SOS1					1.34768	0.01942
P48736	QQEIVAKTYQLLAKK	5294	PIK3CG			-1.39702	0.00229	-1.30855	0.01361
P11362	RDIHHIDYYKKTTNG	2260	FGFR1	-2.2446	0.00395			-1.41588	0.02878
P21802	RDINNIDYYKKTTNG	2263	FGFR2									1.1463	0.0425
P06213	RDIYETDYYRKGGKG	3643	INSR					1.21518	0.02121
P04629	RDIYSTDYYRVGGRT	4914	NTRK1			-1.20939	0.04711	-1.27659	0.0225
P22607	RDVHNIDYYKKTTNG	2261	FGFR3	-1.42792	0.02073			-1.48229	0.00266
P08581	RDVYDKEYYSVHNKT	4233	MET	-1.40158	0.02871
P00533	RELVEPLTPSGEAPN	1956	EGFR	1.47453	0.00229	1.34577	0.00266	1.3914	0.00152
P49841	RGEPNVSYICSRYYR	2932	GSK3B	1.32914	0.03127
Q5T1C6	RILRSFSTDYVILED	117145	THEM4			-1.45118	0.00339	-1.63644	0.00244
P16234	RLSADSGYIIPLPDI	5156	PDGFRA			-1.44926	0.01551	-1.60768	0.00239
Q9Y243	RPHFPQFSYSASGRE	10000	AKT3	-1.5112	0.0155	-1.49909	0.01719	-1.40764	0.01476
P31749	RPHFPQFSYSASGTA	207	AKT1							-1.15948	0.04286
Q14738	RPLVRRKSELPQDIY	5528	PPP2R5D			-1.20336	0.0246	-1.83341	0.0063
P36507	RPPGRPISGHGMDSR	5605	MAP2K2									1.28064	0.03477
P60484	RREDKYMYFEFPQPL	5728	PTEN	-1.23611	0.01765	-1.21576	0.01076	-2.29	0.00029
P42338	RVPFILTYDFIHVIQ	5291	PIK3CB	-1.98021	0.00405	-1.51423	0.03097	-2.40064	0.00035
Q05397	RYMEDSTYYKASKGK	5747	PTK2					1.31511	0.00742
O60825	RYPGGESYQDLVQRL	5208	PFKFB2	1.29826	0.00635			1.17815	0.00015
P09619	SKDESLDYVPMSDMK	5159	PDGFRB	1.38646	0.00301	1.16543	0.03606	1.33349	0.00543
Q9NP95	SKRHQKFTHFLPRPV	26281	FGF20	-1.59126	0.02735
P16871	SPSDEEAYVTMSSFY	3575	IL7R					1.12304	0.03733
P04049	SQRQRSTSTPNVHMV	5894	RAF1	1.60342	0.01222	2.42503	0.00039	2.52268	2e-05	1.42227	0.00269	1.4762	0.00969
O15530	SRQARANSFVGTAQY	5170	PDPK1			-1.26555	0.03762			-1.15896	0.03796
O60331	SRRRTHSSGQDGRSH	23396	PIP5K1C	1.52622	0.02776	1.23574	0.02977	1.57596	0.00313	1.38927	0.00176
O00459	SSKIQGEYTLTLRKG	5296	PIK3R2	-1.3139	4e-05			1.22832	0.00712			1.06945	0.03177
P49815	STEVKSKSQSGNLEG	7249	TSC2	1.80923	0.00208	1.72615	0.00086	1.81864	0.00126			1.29387	0.04716
P08581	STFIGEHYVHVNATY	4233	MET			-1.17212	0.022			1.19473	0.04288
P15336	SVIVADQTPTPTRFL	1386	ATF2	1.28477	0.0059			1.17076	0.00077
P10721	TADAVNEYMDMKPGV	3815	KIT	1.43006	0.00368	1.27133	0.01684	1.30017	0.00586
P43405	TEVYESPYADPDEIK	6850	SYK							1.32284	0.04773
P21802	TLTTNEEYLDLSGPL	2263	FGFR2	1.29965	0.00026	1.22872	0.03429
P22607	TMTSTDEYLDLSVPF	2261	FGFR3	1.21455	0.02209							1.15044	0.04834
Q14738	TPSNKRPSNSAPPPT	5528	PPP2R5D	1.20971	0.03668			1.13952	0.03562
P17252	TRGQPVLTPPDQLVI	5578	PRKCA	1.32378	0.01236	1.26636	0.0141	1.26458	0.03196
P42345	TVPESIHSFIGDGLV	2475	MTOR					-1.80772	0.00953			1.52349	0.0152
P35968	VCDPKFHYDNTAGIS	3791	KDR	-2.78766	0.01562			-2.13648	0.01202
P07996	VFGYQSSSRFYVVMW	7057	THBS1			-1.4963	0.0036	-1.47588	0.0075
P36507	VSGQLIDSMANSFVG	5605	MAP2K2	1.38965	0.00554	1.23535	0.0042	1.31201	0.00184
P11274	VSPSPTTYRMYRDKS	613	BCR							-1.19551	0.01793
P09619	VSSDGHEYIYVDPMQ	5159	PDGFRB			1.31787	0.02248	1.29293	0.00394	1.29358	0.01816
Q9BVC4	VTQLIPKTKIPAHNR	64223	MLST8	-2.21029	0.0024	-1.66365	0.00707
P31946	VVGARRSSWRVISSI	7529	YWHAB			-1.86323	0.00927	-1.91932	0.00517
P63104	VVGARRSSWRVVSSI	7534	YWHAZ					-1.54097	0.02583			1.23368	0.04048
P63000	YDRLRPLSYPQTDVF	5879	RAC1	-1.41264	0.03649			-1.5328	0.01668
P48736	YLALRHHTNLLIILF	5294	PIK3CG	-1.98836	0.00088	-1.83032	0.00784	-2.13557	0.00032
Q00534	YSFQMALTSVVVTLW	1021	CDK6	1.14973	0.03011			-1.13025	0.02558
P08581	YVHVNATYVNVKCVA	4233	MET			-1.22373	0.00229	-1.09631	0.0216
